# Supplementary material for: The iGains4Gains model guides irrigation water conservation and allocation to enhance nexus gains across water, food, carbon emissions, and nature
Source: Environ Res Food Syst. Author manuscript; Available in PMC 2025 Mar 15. (PMC7617495; doi:10.1088/2976-601X/adabe9)
Supplement: Supplementary Data [file EMS203569-supplement-Supplementary_Data.zip]

Archive with 2 entries (2 files):
- erfsadabe9supp1.pdf
- erfsadabe9supp2.xlsx
