# Supplementary material for: The iGains4Gains model guides irrigation water conservation and allocation to enhance nexus gains across water, food, carbon emissions, and nature
Source: Environ Res Food Syst. Author manuscript; Available in PMC 2025 Mar 15. (PMC7617495; doi:10.1088/2976-601X/adabe9)
Supplement: Supplementary Data [file EMS203569-supplement-Supplementary_Data.zip › erfsadabe9supp2.xlsx]

## Sheet: Introduction
Appendix B. AZ Basin. Irrigation gains for 4 nexus gains (iGains4Gains) || Dated 2025 24 January
Lankford, B.A., Amdar, N, McCartney, M., Mabhaudhi, T. 2025. The iGains4Gains model guides irrigation water conservation and allocation to enhance nexus gains across water, food, carbon emissions, and nature. Environmental Research – Food Systems. https://doi.org/10.1088/2976-601X/adabe9
The Excel model iGains4Gains calculates real water savings, crop production, carbon emissions and nature equity following purposive water allocation and conservation-induced paracommons redistribution of water
The iGains4Gains model guides irrigation water conservation and allocation to enhance nexus gains across water, food, carbon emissions, and nature. Environmental Research – Food Systems.
The calculation and paracommons of real water savings that has its origin in these two journal articles:
Lankford, B.A. and Scott, C.A. 2023. The paracommons of competition for resource savings: Irrigation water conservation redistributes water between irrigation, nature, and society. Resources, Conservation and Recycling 198: 107195.
Lankford, B.A. 2023. Resolving the paradoxes of irrigation efficiency: Irrigated systems accounting analyses depletion-based water conservation for reallocation. Agricultural Water Management 287: 108437.
How and why does water conservation result in possible changes to crop production, carbon emissions and redistribution of water to zones/paracommoners?
Redistribution of water occurs because withdrawals into, and dispositions from, a primary irrigation zone change when it is undergoing water conservation
Those dispositions include the primary zone's beneficial consumption, an expansion zone's BC and a reuse zone BC and non-depleted water to nature and society.
The four paracommoners are the proprietor, immediate neighbour, society and nature. The proprietor comprises both the primary zone of first use water (and an expansion zone should one arise in a T2 scenario)
The proprietor comprises both the primary zone of first use water and the proprietor's expansion zone.
The neighbour is the reuse zone. The total zone is the sum of the proprietor and neighbour = PZA + EZA + RZA
Society and nature get all the water that is not withdrawn into/consumed by the proprietor and neighbour in either beneficial consumption, or depleted losses - but defined by a user input society-nature ratio
Crop production can increase or decrease related to the volume of water disposed to beneficial consumption multiplied by a crop water productivity coefficient
Technologies of water conservation (e.g. running pressurised pipes, filtration etc.) will require more energy than using gravity. If not supplied by renewables this will increase carbon dioxide emissions
The model does not calculate water stored in or drawn from groundwater or dams.
How does this model compute and distribute agro-hydrological water savings?
The model is based on Water Accounting (WA) which sees water withdrawals dispose into four main fractions; BC, NRF, NBC and RF. This framework is therefore distributive.
iGains4Gains adds to WA by widening the scale to include basin flows and allocation, by including area both as an initial input and effected by changes, by distinguishing re-consumed recovered flows (RRF) and non-used recovered flows (URF)
A model of agro-hydrological change therefore determines possible rebounds in consumption, as well as water redistribution following conservation efforts
Real water savings are based on a reduction of aggregate depletion across an interconnected system of three zones; primary, expansion and reuse
Beneficial consumption should be part of the changing amounts of consumption/depletion because BC can increase via a rebound effect of higher BC
These three zones are needed because a primary zone can expand into an expansion zone, and/or lead to water flowing to, and consumed by a reuse zone
In catchments with a large amount of irrigation, the non-depleted water for nature and society is therefore a fuction of the withdrawals and depletion of water by the three irrigation zones
Changes to the agro-hydrology of the three zones are driven by decisions and actions taken in the primary zone
To compute real water distributions and pareto-checked real water savings the model must allow for these factors which all drive the total amount of depleted water:-
- the starting area of the proprietor irrigation system = primary zone
- the depth equivalent of the net irrigation requirement and depth equivalent of the effective rainfall and any informal supplementary water
- the application of the irrigation efficiency in the primary zone and of the modification of ET via shade cloth or deficit irrigation
- selected variables for other agro-hydrological ratios (such as NRF, NBC) in the proprietor and neighbour zones
- a decision about the amount of water withdrawn into the primary irrigation zone (FWW), either by directly inserting a number or by determining the FWW RULE
- decisions for the basin water supplies and core priority allocation as these determine how much water is not depleted by irrigation
- decisions for and means of treating beneficially consumed water that comes from rainfall and informal supplementary water
- a selection of the crop water productivity - which allows the pareto-check on the trade-off between crop production and real water savings to be computed
- decisions regarding the energy use for pressurised and pumped irrigation, including the proportion of energy from non-carbon renewables

## Sheet:  Quick start guide
Quick start guide to iGains4Gains 'Irrigation gains for 4 nexus gains'
One cubic hectometre (hm3) = one million cubic metres (MCM)
The worksheet 'Inputs 4 scenarios' opens with four scenarios; 1) the T1 baseline scenario, and three future T2 scenarios
There are nine worksheets in this Excel workbook
1	Introduction. General introduction to the model and its objectives
2	Quick start guide + Q&A (this sheet)
3	The 'Inputs 4 scenarios' sheet uses four scenarios to explore different scenarios of future nexus gains
4	The "Stage 14 Nexus metrics" sheet compiles the main relevant results from the previous 'Inputs 4 scenarios' sheet
5	This sheet contains different graphs of the nexus gains
6	This sheet creates tables 1-5 for copying and pasting into Word
7	This sheet contains Table 6 and pie-charts of the distribution of water between different sectors and paracommoners
8	This generates four spatial distributions of water between paracommoners after water conservation in the proprietor system
9	This sheet contains other relevant information e.g. maps or supplementary data
To derive the four nexus gains following water conservation, decisions are needed on the manual inputs (orange cells) for all scenarios
	After setting input values for the baseline, some will carry across all scenarios, others vary depending on the scenario and FIW RULE
	Although T2 scenarios can be compared against each other, it is important to compare with the baseline T1 scenario
Ways of using this model
For teaching/to demonstrate differences between two types of paper water savings (field applications and withdrawals) and real water savings
To compare between water accounting models that aim to calculate real water savings
To show that water conservation is a distributive act and leads to new allocations between paracommoners; the proprietor, an immediate neighbour, society and nature
To reveal the nexus gains, reversals and trade-offs that take place during water allocation, water conservation and other management inputs
To use 'what-if' adjustments of input variables to guide stakeholder discussions about multiple scenarios that deliver various outcomes
To use Excel GOAL-SEEK to set input variables to deliver key strategic goals such as more water for nature and society
Deciding goals - it is first necessary to work on the strategic goals being sought. These may involve trade-offs
	Example strategic goal and information	Suggested means
	To boost crop beneficial consumption and production - this may reduce (non-depleted) water to nature & society	Increase the following = proprietor starting area, maintain the withdrawal at baseline level, raise CIE% to raise ETo
	To allocate more water to nature and society using pareto-neutral real water savings within irrigation	Increase core priority allocation, increase proprietor starting area, increase crop productivity, increase CIE%, increase effective rainfall, set FIW to required withdrawal
	To allocate more water to nature and society using priority and direct allocations	Increase core priority allocation, increase proprietor starting area, increase CIE%, increase effective rainfall
	To allocate more water to nature and society via real water savings yet which are not pareto-neutral	Cut proprietor starting area, maintain CIE%, set withdrawal RULE to RWW or cut withdrawals to user-defined
	To demonstrate other agro-hydrology options such as high recycling/reuse of recovered losses	Adjust inputs and check metrics such as AWD, ADI, EIE%
	To demonstrate that paper water savings usually result in real water savings and reduce depleted water	Adjust irrigated area or withdrawals and see effect on real water savings
Step #	Steps and advice
1	Remember - the proprietor is the [primary and expansion zone] combined, the neighbour is the reuse zone
2	Although the spreadsheet is not locked, you should only alter the orange cells. Some orange cells reference the T1 input cell, this can be overridden.
3	Enter the irrigation planning data, for example; proprietor starting area, ETo, ETM, effective rainfall, irrigation efficiency and field application efficiency
4	Enter in the basin allocation /flow/volume information - e.g. the internal and external (= total) basin supply figures, and core priority allocation
5	For the T2 scenarios decide the withdrawal RULE that affects the final water withdrawal; enter BWW for baseline withdraws to continue, RWW for the T2 required withdrawal or UDWW for a user-defined figure
6	Please note that any user-defined withdrawal volume can be manually entered into row 73 for this to shape water distributions
7	If running GOAL-SEEK tests using water withdrawal volumes, then EITHER adjust the T2 factors that determine required withdrawals and set the withdrawal RULE to RWW OR set the RULE to UDWW to refer to the UDWW cell as the adjustable cell in the goal-seek function
8	To reiterate, GOAL-SEEK objectives (e.g. to set crop production) can be tested by adjusting the input variables in steps 1 to 4
9	For each change of a given input variable, be sure to check the results in same sheet or in other sheets e.g nexus gains graphs, piecharts, and 'Resdistrib 4 figs'.
10	The key results are the per-scenario changes in; aggregate depletion (ADC); crop production; irrigated area for the different zones; the non-depleted water, the crop production and carbon emissions
11	To determine the maximum realisable water overplus from all scenarios go to cell L108 - these are the real water savings made possible via your selections across all scenarios
12	Note that the real water saving generated (or rebound) will be equal to the change in non-depleted water

## Sheet: Inputs 4 scenarios
	iGains4Gains: 4 scenarios worksheet
	Each scenario is presented in two columns, with changes from the baseline given in the second column
	The input values are given in the orange highlights		Orange cells with red text can be altered but not recommended
	Stage 1. Scenarios and key results for comparison	Abbrev.	Units	#1, baseline		Sc#2		Sc#3		Sc#4		Specific notes to this model	General notes on the model and its calculations
	Likely dates/years			2020		Future 2050		Future 2050		Future 2050			Select three future or alternative scenarios to compare against the T1 baseline scenario
	Main input variables changed			NA		IE up		IE up		IE up, drip to 100%			Briefly write the main drivers and changes for each scenario
	Aims for redistributing water savings			NA		BIW		RIW, irrig area down		RIW, irrig area up			Indicate the intended recipient for the water savings - proprietor, neighbour, nature, society
	Nexus gains: real water savings, crop prod., carbon savings, nature water			NA		-RWS, +CP, -CS, +NW		+RWS, -CP, +CS, +NW		0RWS, +CP, +CS, +NW			Indicate the intended pareto outcomes for crop production and carbon emissions
	Key nexus results
	Total zone area	TZA	ha	18844.5		19191.1		14808.5		19592.9			This is the final area of the total zone - it is not necessarily the same as the starting area for the proprietor
	Aggregate irrigation depletion	AID	hm3	136.381		139.492		107.636		136.381			This is the total of the water depleted in irrigation across the total zone
	Real water saving	RWS	hm3	NA		-3.11094		28.7444		0			This is the change in depleted water set against the baseline
	Total zone crop production and change in TZCP	TZCP, TZCPC	kt	349.631	NA	352.285	2.65309	271.834	-77.7973	359.659	10.0279		This is the total crop production from total zone BC (not just irrigation BC)
	Total zone CO2 emissions per year	TZCE	T Co2	151373		165654		63911.9		45421.1			These are the carbon emissions from the total zone
	Total zone carbon savings as gains (+) or reversals (-)	TZCS	T Co2	NA		-14280.5		87461.3		105952			These are savings in carbon emissions as gains or reversals
	Water for nature	WfN	%	0.0537329		0.071986		0.124001		0.0770656			This is the proportion of water shared to nature as a result of allocation and water conservation
	Stage 2. Basin supply, priority allocations, and return flows				Change Δ		Change Δ		Change Δ		Change Δ		This stage allows users to define the basin supply volumes and how this supply is priority allocated
	Internal basin supply (renewable groundwater)	IBS(GW)	hm3	87		73.08		73.08		73.08			The IBSGW is the renewable volumes of water available for withdrawal within the basin from groundwater
	Internal basin supply (renewable surface water)	IBS(SW)	hm3	25		21		21		21			The IBSSW is the renewable volumes of water available for withdrawal within the basin from surface water
	External basin supply	EBS	hm3	165		134		134		134			The EBS is the volume of water from outside the basin
	Large-scale dams supply	STOR	hm3	0		0		0		0			The STOR is the large-scale supply volumes that specifically adds to the IBS
	Fossil water supply	FOSIL	hm3	90		50		50		50			The FOSIL is the supply volumes of water from depleting groundwater that is not or poorly renewed.
	Desalinisation supply	DESAL	hm3	0		120		120		120			The DESAL is the supply volumes of water from desalinisation plants
	Total basin supply (& change)	TBS, TBSC	hm3	367	NA	398.08	31.08	398.08	31.08	398.08	31.08		The TBS is the product of the five supply volumes
	Population (millions)	Pop	millions	5.5		8.5		8.5		8.5			Insert the population in millions for each scenario. This might reflect an annual growth or degrowth of approx 2% per year
	Net per capita daily water use	NPCW	l/c/day	46		75		75		75			This is the daily per capita water requirement at the household level
	Correction for non-revenue water losses	NRWL	%	0.47		0.25		0.25		0.25			The NRWL corrects for water losses volumes to determine the withdrawal volume to meet domestic needs
	Gross per capita daily water use	GPCW	l/c/day	86.7925		100		100		100			The model calculates the gross per capita water use
	Priority domestic allocation (withdrawal)	PDA	hm3	174.236		310.25		310.25		310.25			The PDA returns the calculated priority domestic allocation
	Priority tourism allocation (withdrawal)	PTA	hm3	0.8		0.8		0.8		0.8			Insert a figure for the water allocated to the tourism sector
	Priority industrial allocation (withdrawal)	PIA	hm3	40		45		45		45			The PIA is a user-defined priority industrial volume of water
	Priority society allocation (withdrawal)	PSA	hm3	215.036		356.05		356.05		356.05			The PSA is sum of the domestic, tourism and industrial priority allocations
	Priority water for nature allocation (net)	PWNA	hm3	0		0		0		0			The PWNA is a first priority allocation to nature, met prior to any withdrawals or return flows by irrigation
	Total priority allocation (& change)	TPA, TPAC	hm3	215.036	NA	356.05	141.014	356.05	141.014	356.05	141.014		The TPA is the sum of the society and nature priority allocations
	Domestic process consumption	DPC	%	0.2		0.2		0.2		0.2			In well-engineered urban water systems in humid environments, the recovery rate is 85% to 90%, so the depletion rate is 10% to 15%
	Tourism process consumption	TPC	%	0.8		0.8		0.8		0.8			Insert the amount of water depleted in tourism as a %
	Industry process consumption	IPC	%	0.8		0.8		0.8		0.8			Insert the amount of water depleted in industry as a %
	Priority society process consumed (net use)	PSPC	hm3	67.4872		98.69		98.69		98.69			The PSPC is the volumes of water depleted within domestic, tourism and industrial sectors. It is shaded brown as a key disposition
	Society return flows	SRF	hm3	147.549		257.36		257.36		257.36			The SRF is the non-depleted volumes of water available for further use but subject to how much becomes unavailable or exits the basin
	Society recovered return fraction (available)	SRRF	%	0.1		0.55		0.55		0.55			The SRRF is percentage of return flows from society that become available within the basin
	Society recovered return fraction (available)	SRRF	hm3	14.7549		141.548		141.548		141.548			The SRRF is the volume of return flows from society that become available within the basin
	Society non-recovered fraction	SNRF	hm3	132.794		115.812		115.812		115.812			The SNRF is the non-recovered volume of water no longer available for withdrawal within the basin. It is shaded pink as a key disposition
	Available basin supply (& change)	ABS, ABSC	hm3	166.719	NA	183.578	16.859	183.578	16.859	183.578	16.859		The ABS is the sum of the available water in the basin once the volumes for nature, depletion in society and non-recovered flows are accounted for
	Stage 3. Irrigation needs planning and efficiency hydrology				Change Δ		Change Δ		Change Δ		Change Δ		This stage contains irrigation agronomy and planning data to determine changes in net and gross irrigation requirements
	Proprietor starting area (= primary zone area)	PrSA, PZA	ha	17000		17000		14000		18930.3			This is the starting area for the proprietor. The final area for the total zone depends on changes to area via reuse and expansion
	Reference crop evapotranspiration	ETo	mm	1736		1813		1813		1813			Insert here the seasonal ETo for each scenario
	Average areal crop factor	AAKc	coeff.	0.5		0.5		0.5		0.5			This crop factor both reflects the crop type and any crop patterns and staggering
	Crop evapotranspiration	ETc	mm	868		906.5		906.5		906.5			The model calculates the ETc
	Field ET reduction	FETR	coeff.	0.95		0.9		0.9		0.9			FETR reflects additional field-level technologies to reduce ET, such as shade cloth
	Deficit irrigation factor	DIF	coeff.	0.9		0.9		0.9		0.9			DIF reflects the withdholding of irrigation under a deficit irrigation regime
	ETcrop actual	ETc act	mm	742.14		734.265		734.265		734.265			The model calculates the ETc actual
	Additional beneficial uses	ABU	mm	0		0		0		0			ABU reflects other water needs; for cooling, or salt leaching or frost control
	Rainfall	P	mm	202		95		95		95			Insert rainfall for the season or year or other time period for the agro-ecological zone
	Correction for effective rainfall	cP	coeff.	0.8		0.8		0.8		0.8			Insert a correction value to determine the effective rainfall, reflecting rainfall regimes, and soil and land mgt to capture rainfall
	Effective rainfall	Pe	mm	161.6		76		76		76			Pe is calculated by the model
	Informal suppl. water (not part of formal irrig withdrawals)	ISW	mm	0		0		0		0			ISW is a user-defined supply of water from local sources farm dams, small boreholes and wastewater.
	Net irrigation req, depth equiv (from formal withdrawals)	NIR	mm	580.54		658.265		658.265		658.265
	Gravity irrigation, % of total zone	GI %	%	0		0		0		0			The type, extent and mix of irrigation technology in the following rows enable the calculation of the final IE ratio
	Sprinkler irrigation, % of total zone	SI %	%	0.1		0.1		0.1		0			These rows should be cross-checked to contain credible values
	Drip irrigation, % of total zone	DI %	%	0.9		0.9		0.9		1			It is a mistake or myth to imagine that gravity is always inefficient and drip is always efficient
	Gravity irrigation farm IE	GICIE	%	0.4		0.4		0.4		0.4
	Sprinkler irrigation farm IE	SICIE	%	0.6		0.7		0.7		0.7
	Drip irrigation farm IE	DICIE	%	0.7		0.85		0.85		0.9
	Average proprietor system CIE (=PZCIE)	PrCIE	%	0.69		0.835		0.835		0.9			The PrCIE is a product of the proportions and efficiences of gravity, sprinkler and drip
	Conveyance efficiency	Ec	%	0.95		0.96		0.96		0.97			The Ec is a user-defined percentage efficiency figure for conveyance network
	Unit distribution efficiency	Ed	%	0.95		0.96		0.96		0.97			This is the user-defined percentage efficiency figure for the distribution network
	Field appl. eff. Set CIE, Ec, Ed so Ea not exceed 100%	Ea	%	0.764543	See notes	0.906033		0.906033		0.956531			The field application is a function of the user-defined inputs for Ec and Ed
	Gross irrigation requirement, depth equiv	GIR	mm	841.362		788.341		788.341		731.406			The GIR is the NIR corrected for the PrCIE
	Field application depth (& change)	FAD, FADC	mm	759.329	NA	726.535	-32.7941	726.535	-32.7941	688.179	-71.15		The FAD derives the NIR but expressed at the field level. It is later used in calculating paper water savings
	Stage 4. Irrigation withdrawals and non-withdrawals of the available basin supply												This stage determines the changes in withdrawall and non-withdrawal of the available basin supply
	Required irrigation withdrawal	RIW	hm3	143.032		134.018		110.368		138.457			The RIW is derived from the Proprietor command area and the GIR
	Baseline irrigation withdrawal	BIW	hm3	143.032		143.032		143.032		143.032			The BIW is the RIW for the baseline T1 scenario, and is referenced for all future scenarios so that if required the BIW steers future scenario hydrology
	User-defined (irrigation) withdrawal	UDW	hm3										The UDW is a withdrawal volume that can be independently selected by the modeller - but see FIW RULE
	Select FIW; enter text BIW, RIW or UDW	FIW RULE	text	BIW		BIW		RIW		RIW			The FIW RULE is the BIW, RIW or UDW volumes of water that determines the FIW
	Provisional irrigation withdrawal	PIW	hm3	143.032		143.032		110.368		138.457			This IFS statement controls which of three figures is entered in as the provisional water withdrawal (PIW)
	Final irrigation withdrawal (& change)	FIW, FIWC	hm3	143.032	NA	143.032	0	110.368	-32.6638	138.457	-4.57411		This is the final irrigation withdrawal dependent on the available basin water supply. If the latter is smaller than the PIW, then ABS becomes FIW
	Final irrigation withdrawal impact	FIWI	%	0.85792		0.779133		0.601204		0.754216			The FIWI calculates the share of available basin supply withdrawn by irrigation
	Irrigation withdrawal overplus (IWO)	IWO	hm3	NA		9.01357		0		0			The IWO is the overplus withdrawal volume if the withdrawal in this scenario is greater than what should be required
	Non-withdrawn water (& change)	NWW, NWWC	hm3	23.6874	NA	40.5464	16.859	73.2102	49.5228	45.1205	21.4331		The NWW is the water left over from the ABS minus the FIW
	Non-withdrawn water (NWW/ABS)	NWW/ABS	%	0.14208		0.220867		0.398796		0.245784			This returns the NWW as a percentage of the ABS or as 1-the FIWI
	Stage 5A. Agro-hydrology ratios (AgHR) & volumes of the proprietor				Change Δ		Change Δ		Change Δ		Change Δ		This stage contains user-define agro-hydrology ratios that determine different fractions in the proprietor
	Proprietor CIE (= PZCIE)	PrCIE	%	0.69		0.835		0.835		0.9			The PrCIE is the = PZCIE taken from the information above in stage 2
	Proprietor irrig BC (= PZIBC) (& change)	PrIBC, PrIBCC	hm3	98.6918	NA	119.431	20.7396	92.1571	-6.5347	124.612	25.9199		The PrIBC is the beneficial consumption of the water withdrawn in FIW (= CIE * FIW)
	Propietor all loss fractions	PrALF	%	0.31		0.165		0.165		0.1			The PrALF is the percentage of prioriety all loss fractions or 1-CIE
	Prop all loss fractions (& change)	PrALF, PrALFC	hm3	44.3398	NA	23.6002	-20.7396	18.2107	-26.1291	13.8457	-30.494		The PrALF is the volume of water in the ALF for the proprietor
	Proprietor non-BC %	PrNBC	%	0.3		0.3		0.3		0.3			The PrNBC is the non-BC user defined value as a %
	Proprietor non-BC (& change)	PrNBC, PrNBCC	hm3	13.3019	NA	7.08006	-6.22187	5.46321	-7.83873	4.15372	-9.14821		The PrNBC is the volume of water in the PrNBC
	Proprietor non-recovered fraction %	PrNRF	%	0.2		0.2		0.2		0.2			The PrNRF is the fraction % of water that is not recovered
	Proprietor non-recovered fraction (& change)	PrNRF, PrNRFC	hm3	8.86796	NA	4.72004	-4.14792	3.64214	-5.22582	2.76915	-6.09881		The PrNRF is volume of irrigation withdrawal water that is not recovered
	Reused recovered fraction %	RRF	%	0.35		0.35		0.35		0.35			The RRF is the user defined % of water that is both recovered and reused by a neighbouring irrigation system
	Reused recovered fraction (& change)	RRF, RRFC	hm3	15.5189	NA	8.26007	-7.25885	6.37374	-9.14519	4.84601	-10.6729		The RRF is the volume of water in the RRF fraction. It is the water that supplies the neighbour in the next stage
	Unused recovered fraction %	URF	%	0.15		0.15		0.15		0.15			The URF is the user define % of water that is recovered but not reused
	Unused recovered fraction (& change)	URF, URFC	hm3	6.65097	NA	3.54003	-3.11094	2.7316	-3.91937	2.07686	-4.57411		The URF is the volume of water in the URF fraction
	Check PrALF total (%) MUST ADD TO 100%		%	1		1		1		1			This must add to 100%. It is a cross-check for the NBC, NRF, RRF and URF fractions to add to 100%
	Stage 5B. Agro-hydrology ratios (AgHR) & volumes of the neighbour												This stage contains user-define agro-hydrology ratios that determine different fractions in the neighbour. It assumes no unused recovered flows occur.
	Neighbour CIE (= Reuse zone CIE) = Proprietor	NbCIE	%	0.69		0.835		0.835		0.9			The NbCIE is the CIE of the neighbouring irrigation system. It can refer to the PrCIE or be set independently. It is usually high as water is scarce
	Neighbour irrig BC (& change)	NbIBC, NbIBCC	hm3	10.7081	NA	6.89716	-3.8109	5.32207	-5.38599	4.36141	-6.34665		The NbIBC is volume of beneficial consumption in the neighbour's irrigated area. It is the NbCIE% * the RRF volume
	Neighbour all loss fractions	NbALF	%	0.31		0.165		0.165		0.1			The NbALF is the percent of all loss fractions in the neighbour or = 1-CIE%
	Neighbour all loss fractions (& change)	NbALF, NbALFC	hm3	4.81087	NA	1.36291	-3.44796	1.05167	-3.7592	0.484601	-4.32627		The NbALF is the volume of all loss fractions in the neighbour
	Neighbour Non-BC	NbNBC	%	0.6		0.6		0.6		0.6			The NbNBC is the user-defined value for the non-BC % in the neighbour
	Neighbour Non-BC (& change)	NbNBC, NbNBCC	hm3	2.88652	NA	0.817747	-2.06877	0.631	-2.25552	0.290761	-2.59576		The NbNBC is the volume of water in the non-beneficial consumption
	Neighbour NRF	NbNRF	%	0.4		0.4		0.4		0.4			The NbNRF is user-defined percentage of non-recovered flows in the neighbour
	Neighbour NRF (& change)	NbNRF, NbNRFC	hm3	1.92435	NA	0.545165	-1.37918	0.420667	-1.50368	0.19384	-1.73051		The NbNRF is the volume of non-recovered flows in the neighbour as determined the NbNRF%
	Check PrALF total (%) MUST ADD TO 100%			1		1		1		1			This is to check the NBC and NRF for the neighbour adds to 100%. Recall there is no recovered fraction from the neighbour
	Stage 6. Society nature ratio for sharing NDW	SNR	%	0.35		0.35		0.35		0.35			The SNR is the user defined ratio for sharing non-depleted water (NDW) to society or nature
	Non-depleted water (& change)	NDW, NDWC	hm3	30.3384	NA	44.0864	13.748	75.9418	45.6034	47.1974	16.859		The NDW is the volume of water from the sum of the non-withdrawn water and unused recovered fraction in the proprietor
	Check total fractions to FIW (must = zero)		hm3	0		-5.10703e-15		-4.71845e-15		3.96905e-15			This double-checks all fractions of water which must = zero to confirm the mathematical correctness of the computations
	Stage 7. Aggregate water depletion (AWD), aggregate depletion change (ADC) and max real water saving (MRWS)									MRWS =	28.7444		The max real water saving (MRWS) is the largest negative aggregate depletion change
	AWD & ADC (max neg ADC = MRWS)	AWD, ADC	hm3	136.381	NA	139.492	3.11094	107.636	-28.7444	136.381	0		The AID is the aggregate irrigation depletion from the total zone. The ADC is the change in AID from T1 to T2 scenarios
	ADC as percentage change		%		NA		0.0228107		-0.210766		0		ADC is then calculated as a percentage change against the baseline T1 scenario
	RWS as nexus gain or reversal (& change %)	-RWS	hm3, %		NA	-3.11094	-0.0228107	28.7444	0.210766	0	0		This row returns the real water saving (RWS) as a nexus gain (where a positive means more water saved) or reversal (where a negative means real water savings do not occur)
	Stage 8. Distribution of available basin supply withdrawn and not-withdrawn between paracommoners				Change Δ		Change Δ		Change Δ		Change Δ		This stage calculates changes in water distributions to the four paracommoners
	Proprietor irrigation beneficial consumpt. (hm3, change)	PrIBC, PrIBCC	hm3	98.6918	NA	119.431	20.7396	92.1571	-6.5347	124.612	25.9199		The PrIBC is the beneficial consumption in the proprietor
	Proprietor irrig BC (% of total ABS)	PrIBC%	%	0.591965		0.650576		0.502005		0.678795			This calculates the PrIBC as a proportion of the ABS volume of water
	Neighbour irrig BC (change)	NbIBC, NbIBCC	hm3	10.7081	NA	6.89716	-3.8109	5.32207	-5.38599	4.36141	-6.34665		This calculates the NbIBC as within the ABS volume of water
	Neighbour irrig beneficial consumpt. (% of total ABS)	NbIBC%	%	0.0642282		0.0375707		0.0289908		0.0237578			This calculates the NbIBC as a % proportion of the ABS volume of water
	Society (& change)	SOC, SOCC	hm3	10.6184	NA	15.4303	4.81182	26.5796	15.9612	16.5191	5.90064		The SOC is the volume of water available for society within ABS
	Society (% of total ABS)	SOC%	%	0.0636906		0.0925524		0.159428		0.0990834			The SOC is the volume of water as a % available for society within ABS
	Water for nature (& change)	WfN, WfNC	hm3	19.72	NA	28.6562	8.93623	49.3622	29.6422	30.6783	10.9583		WfN is the volume of water for nature within ABS
	Water for nature (% of total ABS)	WfN%	%	0.118283		0.171883		0.29608		0.184012			WfN is the volume of water for nature within ABS as a percentage %
	Society + nature (change)		hm3	30.3384	NA	44.0864	13.748	75.9418	45.6034	47.1974	16.859		This records the volume of ABS water for nature and society
	Soc/nat % of ABS (change)		%	0.0826659	NA	0.110748	0.0280818	0.19077	0.108104	0.118563	0.0358966		This records the percentage % of ABS water for nature and society
	Total zone depleted losses (& change)	TZDL, TZDLC	hm3	26.9808	NA	13.163	-13.8177	10.157	-16.8238	7.40748	-19.5733		The TZDL is the depleted volume of water within ABS within irrigation losses
	TZDL of available basin supply	TZDL%	%	0.161834		0.0717026		0.055328		0.0403506			The TZDL% is the depleted irrigation losses of water as a % of ABS
	Check totals to ABS (volumes)		hm3	166.719		183.578		183.578		183.578			A cross-check of the volumes of water adding up to the ABS
	Check totals to ABS (%)		%	1		1.02428		1.04183		1.026			A cross-check of the percentages of water adding up to the ABS as 100%
	Proprietor IBC % of 4 paracommoners (& % change)		%	0.706262	NA	0.700827	-0.00543509	0.531407	-0.174855	0.707336	0.00107405		This confirms the proportion of ABS that is consumed within the proprietor as beneficial consumption
	Number of people provided with society water	millions		0.335186		0.422747		0.728209		0.452578			A possibly useful gauge of the amount of water made available for people within society's distribution
	Stage 9. Other key metrics				Change Δ		Change Δ		Change Δ		Change Δ		This stage develops other key metrics used to determine outcomes within the nexus
	Pr & Nb NIR, depth (mm)	NIR	mm	580.54		658.265		658.265		658.265			The NIR is the mm depth for both neighbour and proprietor
	Proprietor final area = PZA+EZA (& change)	PrFA	ha	17000	NA	18143.4	1143.36	14000	-3000	18930.3	1930.33		This computes the change in area in the proprietor allowing for an expansion area
	Proprietor expansion area (PrEA = EZA)	PrEA, EZA	ha	0		1143.36		0		0			This then subtracts the original starting area of the proprietor from the new total proprietor area to find the expansion area
	Proprietor final area (% change)	PrFAC	%		NA		0.0672564		-0.176471		0.113549		This returns the % change in the proprietor area
	Neighbour area = reuse zone area (& change)	NbFA, NbFAC	ha	1844.5	NA	1047.78	-796.721	808.5	-1036	662.562	-1181.94		This derives the area under irrigation in the neighbour
	Neighbour area (% change)	NbFAC	%		NA		-0.431944		-0.56167		-0.640791		This returns the % change in the neighbour area
	Total zone area (& change)	TZA, TZAC	ha	18844.5	NA	19191.1	346.638	14808.5	-4036	19592.9	748.392		The TZA is the total area of the neighbour and final proprietor area (which can include the proprietor's expansion area)
	Total zone area (% change)	TZAC	%		NA		0.0183946		-0.214174		0.0397141		This returns the % change in the total zone area
	Pr & Nb final GIR, depth (mm)	FGIR	mm	759.01	NA	745.3		745.3		706.672			This returns the final gross irrigation depth for the neighbour and proprietor
	Prop field appl depth as a volume (& change)	FAD, FADC	hm3	129.086	NA	131.818	2.7319	101.715	-27.3711	130.275	1.18864		This find the field application depth as a volume which is used as a measure of paper savings - see next
	Total zone field applied depth as a vol (& change)	TZFAD	hm3	143.092		139.43		107.589		134.834			The change in field application depth can be a measure of paper savings
	Total zone irrig BC (TZIBC) (& change)	TZIBC, TZIBCC	hm3	109.4	NA	126.329	16.9287	97.4792	-11.9207	128.973	19.5733		This returns the total beneficial consumption from irrigation
	Total zone irrig BC (TZIBCC, % change)	TZIBCC	%		NA		0.154741		-0.108964		0.178915		This returns the change in total beneficial consumption from irrigation
	Proprietor other water beneficial consumption	PrOWBC	hm3	27.472		13.789		10.64		14.3871			The PrOWBC is the beneficial consumption in the proprietor from other water e.g. rainfall and informal supplementary water
	Neighbour other water beneficial consumption	NbOWBC	hm3	2.98071		0.796312		0.61446		0.503547			The NbOWBC is the beneficial consumption in the neighbour from other water e.g. rainfall and informal supplementary water
	Total zone other water beneficial consumption (& change)	TZOWBC, TZOWBCC	hm3	30.4527		14.5853	-15.8674	11.2545	-19.1983	14.8906	-15.5621		The TZOWBC is the total beneficial consumption from other water e.g. rainfall and informal supplementary water
	Total zone other water beneficial consumption (% change)	TZOWBCC	%		NA		-0.521052		-0.630428		-0.511026		The TZOWBCC is the change in other water beneficial consumption
	Total zone crop BC (& change)	TZCBC	hm3	139.853		140.914	1.06124	108.734	-31.1189	143.864	4.01117		The TZCBC is the total water beneficially consumed from both irrigation and other water
	Total zone crop BC (% change)	TZCBCC	%		NA		0.00758825		-0.222512		0.0286815		The TZCBCC returns the change in total crop beneficial consumption against T1
	Total zone classical irrig efficiency	TZCIE	%	0.764865		0.883221		0.883221		0.66			This recomputes the total zone CIE taking into account the final area and volumes.
	Proprietor effective irrigation efficiency	PrEIE	%	0.816568		0.910082		0.910082		0.947368			This computes the proprietor's effective irrigation efficiency
	Aggregate effective irrigation efficiency (total zone)	AEIE	%	0.802166		0.905636		0.905636		0.945685			The AEIE is effective efficiency for the total aggregate zone
	Aggregate depletion impact (total supply)	ADITS	%	0.371609		0.350411		0.270388		0.342596			The ADITS measures the impact of aggregate depletion on the total basin supply
	Aggregate depletion impact (available supply)	ADIAS	%	0.818027		0.759849		0.586324		0.742903			The ADIAS measures the impact of aggregate irrigation depletion on the available basin supply
	Stage 10. Five key dispositions from priority allocation and paracommoner distribution												Stage 10 combines the priority allocation decisions and paracommoner distributions to derive water for nature
	Total zone irrig BC (TZIBC)	TZIBC	hm3	109.4		126.329		97.4792		128.973			The TZIBC computes the total amount of water consumed beneficially by irrigation water
	Total society process consumed	TSPC	hm3	78.1056		114.12		125.27		115.209			This returns the total water to society from both priority and paracommons allocation
	Total water for nature	WfN	hm3	19.72		28.6562		49.3622		30.6783			This returns the total water to nature from both priority and paracommons allocation
	Society non-recovered fraction	SNRF	hm3	132.794		115.812		115.812		115.812			This records water that leaves the basin from the initial priority allocation to society
	Total zone irrigation depleted losses	TZDL	hm3	26.9808		13.163		10.157		7.40748			The TZDL is the depleted volume of water within ABS within irrigation losses
	Check total basin supply	TBS	hm3	367		398.08		398.08		398.08			This confirms the above five volumes correctly add up to the TBS
	Soc & nat % of TBS (& % points change)		%	0.266555	NA	0.358663	0.092108	0.438685	0.172131	0.366478	0.0999229		This computes the proportion of TBS allocated to society and nature
	Nature ( % of TBS) (& % points change)		%	0.0537329	NA	0.071986	0.0182531	0.124001	0.0702678	0.0770656	0.0233328		A key nexus indicator, this determines the fraction of water accruing to or safeguarded by nature
	Nature % of TBS; % change from T1				NA		1.3397		2.30773		1.43424		This computes the change in water for nature
	Stage 11. Crop pareto check; effect of change in aggregate irrigation depletion on crop production				Change Δ		Change Δ		Change Δ		Change Δ		This stage calculates the effect of change in aggregate irrigation depletion on crop production
	Crop water productivity (CWP/WUE, t/hm3)	CWP/WUE	t/hm3	2500		2500		2500		2500			This water use efficiency figure is utilised in converting the BC to a crop production tonnage	2.5	kt crop per MCM			0.0025	tonnes per tonne of water
	Total zone crop production (& change)	TZCP, TZCPC	kt	349.631	NA	352.285	2.65309	271.834	-77.7973	359.659	10.0279		The TZCP is the total crop production from total zone BC which includes irrigation and rainfed BC	0.0025	kt crop per KCM
	Total zone crop production change (TZCPC) (% change)	TZCPC	%				0.00758825		-0.222512		0.0286815		The TZCPC is the % change in TZCPC	0.0025	kt crop per kt water	2.7	kg/cubic metre of water
	Stage 12. Energy requirements; effects of changes in irrigation agronomy and tech on energy requirements												This stage computes changes in irrigation agronomy and tech on energy requirements
	Stage 12A. AREA DISTRIBUTION OF 3 TYPES OF IRRIGATION TECH.			Sc#1	Change Δ	Sc#2	Change Δ	Sc#3	Change Δ	Sc#4	Change Δ
	Gravity irrigation, % of total zone	GI %	%	0		0		0		0			The GI % is the command area under gravity as a percentage of the total zone
	Sprinkler irrigation, % of total zone	SI %	%	0.1		0.1		0.1		0			The SI % is command area under sprinkler as a percentage of the total zone
	Drip irrigation, % of total zone	DI %	%	0.9		0.9		0.9		1			The DI % is the command area under drip as a percentage of the total zone
	Check percentage irrigation type	TOTAL	%	1		1		1		1			This cross-checks the percentage total; to add up to 100%
	Gravity irrigation, command area of total zone	GICA	ha	0		0		0		0			The GICA applies the percentage under gravity to find the command area in hectares
	Sprinkler irrigation, command area of total zone	SICA	ha	1884.45		1919.11		1480.85		0			The SICA applies the percentage under sprinkler to find the command area in hectares
	Drip irrigation, command area of total zone	DICA	ha	16960		17272		13327.6		19592.9			The DICA applies the percentage under drip to find the command area in hectares
	Check total zone area	TZA	ha	18844.5		19191.1		14808.5		19592.9			The TZA cross-checks the total area under irrigation - this is not the starting area!
	Stage 12B. GRAVITY IRRIGATION AGRONOMY TO CALCULATE PUMPED BOREHOLE VOLUME												This assumes the only pumping energy is for lifting water from an aquifer - thereafter is gravity-fed
	Lift height from borehole - gravity	Head (m)	m	20		20		20		20			The Head (m) is total height difference from the aquifer to the outlet of the pump
	Gravity percent area supplied by borehole water		%	1		1		1		1			This correction is needed to allow for the proportion of gravity fed irrigation covered by boreholes
	Gravity area covered by boreholes		ha	0		0		0		0			This returns the command area under borehole pumping
	Gravity target net depth per irrigation dose	RAM	mm	60		60		60		60			This is either the net depth delivered per irrigation dose or is the soil available moisture to be refilled
	Gravity gross depth withdrawn corrected for efficiency		mm	150		150		150		150			This corrects the net depth to find the gross depth since it is assume that the pumps lift the farm-level amount of water
	Daily design irrigation need for replacement		mm/day	5.5		5.5		5.5		5.5			This figure is needed in order to derive the rate of flow for the pumps
	Days to replace soil moisture		Days	10.9091		10.9091		10.9091		10.9091			This calculates the irrigation schedule by dividing the net depth by the daily design need
	Gravity number of irrigation doses for total zone	No of doses		5.06007		4.96867		4.96867		4.71115			This returns the number of doses of irrigation over the season
	Gravity area per pump (only if present)	Area/pump	ha	250		250		250		250			This user-defined value provides the command area per borehole pump
	Gravity gross volume per pump per dose		m3	375000		375000		375000		375000			This calculates the gross volume delivered by each pump for each irrigation dose
	Gravity irrigation flow rate per pump per dose	Flow	l/sec	397.859		397.859		397.859		397.859			This finds the flow rate in l/sec for the pump
	Gravity irrigation hours per day	Duration/day	hrs/day	24		24		24		24			This correction is needed to allow for the actual number of hours that the borehole pumps operate for
	Pump capacity correction for hours irrigated per day	Flow	l/sec	397.859		397.859		397.859		397.859			This then finds the pump capacity needed for the operating duration
	Gravity number of pumps present			0		0		0		0			This calculates the number of pumps present
	Gravity total hours pumping per pump		Hrs	1324.82		1300.89		1300.89		1233.46			This derives the total hours of pumping over the whole season
	Gravity total pumped volume		hm3	0		0		0		0			This gives the total gross volume of water pumped by boreholes over the whole season
	Stage 12C. SPRINKLER AND DRIP IRRIGATION AGRONOMY TO CALCULATE PUMPED VOLUMES
	Sprinkler net depth per irrigation dose	Cycle (mm)	mm	40		40		40		40			Unlike gravity, this depth is usually the user-defined design dose for the pressurised system
	Drip net depth per irrigation dose	Cycle (mm)	mm	20		20		20		20			Unlike gravity, this depth is usually the user-defined design dose for the pressurised system
	Sprinkler gross depth per irrigation cycle	Cycle (mm)	mm	66.6667		57.1429		57.1429		57.1429			This corrects the net depth to find the gross depth since it is assume that the pumps lift the farm-level amount of water
	Drip gross depth per irrigation cycle	Cycle (mm)	mm	28.5714		23.5294		23.5294		22.2222			This corrects the net depth to find the gross depth since it is assume that the pumps lift the farm-level amount of water
	Sprinkler irrigation field app rate per hour	Irrigation rate	mm/hr	7		7		7		7			Unlike gravity, this depth is usually the user-defined design application rate for the pressurised system
	Drip irrigation field app rate per hour	Irrigation rate	mm/hr	2		2		2		2			Unlike gravity, this depth is usually the user-defined design application rate for the pressurised system
	Sprinkler irrigation hours per dose		hrs/dose	5.71429		5.71429		5.71429		5.71429			This calculates the hours per dose required from the above information
	Drip irrigation hours per dose		hrs/dose	10		10		10		10			This calculates the hours per dose required from the above information
	Sprinkler number of irrigation doses for total zone	No of doses		11.3851		13.0428		13.0428		12.3668			This returns the number of doses of irrigation over the season
	Drip number of irrigation doses for total zone	No of doses		26.5653		31.6753		31.6753		31.8002			This returns the number of doses of irrigation over the season
	Sprinkler total number of hours		Hours	65.058		74.53		74.53		70.6672			This derives the total hours of pumping
	Drip total number of hours		Hours	265.653		316.753		316.753		318.002			This derives the total hours of pumping
	Sprinkler area per pump	Area/pump	ha	50		50		50		50			This user-defined value provides the command area per pump
	Drip area per pump	Area/pump	ha	50		50		50		50			This user-defined value provides the command area per pump
	Sprinkler irrigation number of pumps for total zone	No of pumps		37.689		38.3823		29.617		0			This calculates the number of pumps present
	Drip irrigation number of pumps for total zone	No of pumps		339.201		345.44		266.553		391.858			This calculates the number of pumps present
	Sprinkler total zone gross volume per dose	Vol/dose	hm3	1.2563		1.09664		0.8462		0			This calculates the gross volume delivered to the total area under this technology for each irrigation dose
	Drip total zone gross volume per dose	Vol/dose	hm3	4.84573		4.06401		3.13592		4.35398			This calculates the gross volume delivered to the total area under this technology for each irrigation dose
	Sprinkler; total zone gross vol applied whole season		hm3	14.3032		14.3032		11.0368		0			This gives the total gross volume of water pumped under this technology over the whole season
	Drip; total zone gross vol applied whole season		hm3	128.728		128.728		99.331		138.457			This gives the total gross volume of water pumped under this technology over the whole season
	Sprinkler irrig gross volume per pump per dose		m3	33333.3		28571.4		28571.4		0			This calculates the per-pump gross volume in cubic metres per dose and returns negative values as zeros
	Drip irrig gross volume per pump per dose		m3	14285.7		11764.7		11764.7		11111.1			This calculates the per-pump gross volume in cubic metres per dose and returns negative values as zeros
	Sprinkler operating pressure	Head (m)	m	45		45		45		45			This is the total head pressure for running this type of irrigation technology
	Drip operating pressure	Head (m)	m	15		15		15		15			This is the total head pressure for running this type of irrigation technology
	Lift height from borehole - sprinkler	Head (m)	m	300		330		330		330			The Head (m) is total height difference from the aquifer to the outlet of the pump
	Lift height from borehole - drip	Head (m)	m	300		330		330		330			The Head (m) is total height difference from the aquifer to the outlet of the pump
	Stage 12D. GRAVITY, SPRINKLER AND DRIP ENERGY REQUIREMENTS
	Pump and energy efficiency conversions	Pump efficiency	0.6	Energy efficiency	0.65								These pump efficiency factors correct for conversion of energy in diesel to pump working energy
	Total system head - gravity	Head (m)	m	20		20		20		20			These three rows return the total working head for the type of irrigation technology
	Total system head - sprinkler	Head (m)	m	345		375		375		375
	Total system head - drip	Head (m)	m	315		345		345		345
	Gravity flow rate capacity per borehole pump	Pump flowrate	m3/hr	1432.29		1432.29		1432.29		1432.29			These three rows derive the pump flowrate in cubic metres per hour
	Sprinkler flow rate per pump per cycle	Pump flowrate	m3/hr	5833.33		5000		5000		5000
	Drip flow rate per pump per cycle	Pump flowrate	m3/hr	1428.57		1176.47		1176.47		1111.11
	Gravity flow rate per borehole	Pump flowrate	l/sec	397.859		397.859		397.859		397.859			These three rows convert the pump flow rate to litres per second
	Sprinkler flow rate per pump per cycle	Pump flowrate	l/sec	1620.37		1388.89		1388.89		1388.89
	Drip flow rate per pump per cycle	Pump flowrate	l/sec	396.825		326.797		326.797		308.642
	Gravity energy demand per pump	Current	kW	240.035		240.035		240.035		240.035			This computes the current required from above variables
	Sprinkler energy demand per pump	Current	kW	16863.6		15711.4		15711.4		15711.4
	Drip energy demand per pump	Current	kW	3770.74		3401.06		3401.06		3212.11
	Gravity total hours pumping total zone		Hrs	0		0		0		0			These three rows derive the total number of hours pumping for each irrigation tech.
	Sprinkler; total zone hours irrigating		Hrs	2451.97		2860.63		2207.36		0
	Drip; total zone hours irrigating		Hrs	90109.9		109419		84431.4		124612
	Gravity total energy whole season total zone	Total energy	MWh	0		0		0		0			These three rows calculate the energy required for the season under each type of irrigation tech.
	Sprinkler total energy whole season total zone	Total energy	MWh	41349		44944.6		34680.7		0
	Drip total energy whole season total zone	Total energy	MWh	339781		372141		287156		400267
	Energy/volume calc - gravity		kWh/m3	0		0		0		0			These three rows derive the metric of the energy required per cubic metre of water
	Energy/volume calc - sprinkler		kWh/m3	2.8909		3.14228		3.14228		0
	Energy/volume calc - drip		kWh/m3	2.63952		2.8909		2.8909		2.8909
	Stage 13. Carbon emissions results per scenario	Diesel kg/kWh =		0.215	Diesel and carbon dioxide conversions								This stage derives the carbon emissions from the energy use allowing for the source of that energy
		t CO2/kg diesel =		0.002639			Change Δ		Change Δ		Change Δ		Conversions are required to convert energy to carbon
	13A Emissions for each type of irrigation technology prior to correction for use of renewables
	Gravity irrigation potential carbon emissions	GIPCE	T Co2	0		0		0		0			These four rows compute the carbon emissions in tonnes from each type of irrig tech plus their total.
	Sprinkler irrigation potential carbon emissions	SIPCE	T Co2	23460.8		25500.9		19677.3		0
	Drip irrigation potential carbon emissions	DIPCE	T Co2	192787		211147		162928		227105
	Total zone carbon emissions potential, no correction for renewables	TZPCE	T Co2	216247		236648		182605		227105
	13B Actual emissions corrected for renewable energy share
	Renewable energy share - all irrigation types	RES	%	0.3		0.3		0.65		0.8			This user-defined percentage provides the proportion of energy derived from carbon-free renewable energy
	Total zone carbon emissions (& change)	TZCE, TZCEC	T Co2	151373	NA	165654	14280.5	63911.9	-87461.3	45421.1	-105952		This calculates the total zone CO2 emissions
	Total zone carbon emissions (% change)	TZCEC	%		NA		0.0943396		-0.577786		-0.69994		This calculates the % change in TZ Co2 emissions
	Total zone carbon savings as gains (+) or reversals (-)	TZCS	tonnes, %		NA	-14280.5	-0.0943396	87461.3	0.577786	105952	0.69994		This provides the change in tonnes emissions as a nexus gain (if emissions are cut) or reveral (if emissions increase)
	Total zone carbon savings as gains (+) or reversals (-)	TZCS	kt			-14.2805		87.4613		105.952			This provides the change in kilotonnes emissions as a nexus gain (if emissions are cut) or reveral (if emissions increase)
	13C Emissions metrics no correction for use of renewable/carbon free energy
	Gravity irrigation potential emissions per ha	GIPCEha	T Co2/ha	0		0		0		0			These three rows return the metric total emissions per ha prior to any correction for the use of renewables
	Sprinkler irrigation potential emissions per ha	SIPCEha	T Co2/ha	12.4497		13.2878		13.2878		0
	Drip irrigation potential emissions per ha	DIPCEha	T Co2/ha	11.3671		12.2248		12.2248		11.5912
	Gravity irrig potential emissions per m3 withdrawn	GIPCEm3	kg Co2/m3	0		0		0		0			These three rows return the metric kg emissions per cubic metre of water withdrawn prior to any correction for the use of renewables
	Sprinkler potential emissions per m3 withdrawn	SIPCEm3	kg Co2/m3	1.64025		1.78288		1.78288		0
	Drip irrig potential emissions per m3 withdrawn	DIPCEm3	kg Co2/m3	1.49762		1.64025		1.64025		1.64025
	13D Emissions metrics corrected for using renewables
	Gravity irrigation carbon emissions per ha	GICEha	T Co2/ha	0		0		0		0			These three rows return the metric total emissions per ha after correcting for the use of renewables
	Sprinkler irrigation carbon emissions per ha	SICEha	T Co2/ha	8.71478		9.30149		4.65074		0
	Drip irrigation carbon emissions per ha	DICEha	T Co2/ha	7.95697		8.55737		4.27868		2.31824
	Gravity irrig C emissions per m3 withdrawn	GICEm3	kg Co2/m3	0		0		0		0			These three rows return the metric total grams emissions per cubic metre of water after correcting for the use of renewables
	Sprinkler irrig C emissions per m3 withdrawn	SICEm3	kg Co2/m3	1.14818		1.24802		0.624009		0
	Drip irrig C emissions per m3 withdrawn	DICEm3	kg Co2/m3	1.04834		1.14818		0.574089		0.328051
	Further cross-checks												This stage cross-checks various computations
	Total gross applied from three irrigation tech.		hm3	143.032		143.032		110.368		138.457			Sums the three gross volumes of water applied through the three types of irrigation tech.
	Final irrigation withdrawn		hm3	143.032		143.032		110.368		138.457			References the final irrigation withdrawal volume which should equal the previous row

## Sheet: Stage 14 Nexus metrics
DASHBOARD Computing changes - hence baseline scenario data is for reference only
Negative numbers mean a decrease (= saving), positive means an increase or rebound
PAPER AND REAL WATER SAVINGS = CHANGE OVER TIME				CHANGES IN THE T2 SCENARIOS
Type of change over time	Abbrv	Unit	#1 Baseline	Sc#2	Sc#3	Sc#4	Notes
Final total zone irrigated area	TZA	ha	18844.5	19191.1	14808.5	19592.9
Paper savings; change in field applic depth	FADC	mm	759.329	-32.7941	-32.7941	-71.15	Uses NIR/Ea to derive field level applications
Paper savings; change in FAD volume over PrFA	FADC	hm3	129.086	2.7319	-27.3711	1.18864	Uses FAD and final proprietor area (= PZ+£Z) to tcalculate FAD volume changes
Paper savings; change in final withdrawals	FWWC	hm3	143.032	0	-32.6638	-4.57411	Uses difference in FWW between scenario and baseline
Aggregate water depletion	AWD	hm3	136.381	139.492	107.636	136.381
Real savings; aggregate depletion change TZ	ADC	hm3	136.381	3.11094	-28.7444	0	Uses difference depletion FWW between scenario and baseline
Real savings; aggregate depletion change TZ	ADC	%	136.381	0.0228107	-0.210766	0
Real savings as nexus gain (+) or reversal (-)		hm3	136.381	-3.11094	28.7444	0
Real savings as nexus gain (+) or reversal (-)	-RWS	%	136.381	-0.0228107	0.210766	0
Non-depleted water change	NDWC	hm3	30.3384	13.748	45.6034	16.859	Difference in non-depleted water
Total zone irrigation BC change	TZIBCC	hm3	109.4	16.9287	-11.9207	19.5733	Difference in total crop beneficial consumption from irrigatio water
Total zone other water benef consmp change	TZOWBCC	hm3	30.4527	-15.8674	-19.1983	-15.5621	Difference in other water beneficial consumption
Total zone crop BC change	TZCBCC	hm3	139.853	1.06124	-31.1189	4.01117	Difference in total crop beneficial consumption
Total crop production	TCP	kt	349.631	352.285	271.834	359.659
Change total crop production (nexus gain if +)	TCPC	kt	349.631	2.65309	-77.7973	10.0279	Difference in total crop production between scenarios
Change total crop production % (nexus gain if +)	TCPC	%	NA	0.00758825	-0.222512	0.0286815
Total zone carbon dioxide emissions	TZCE	t	151373	165654	63911.9	45421.1
Total zone carbon dioxide emissions	TZCE	kt	151.373	165.654	63.9119	45.4211
Change in carbon dioxide emitted total zone		t	151373	14280.5	-87461.3	-105952
Change in carbon dioxide emitted total zone		kt	151.373	14.2805	-87.4613	-105.952
Change carbon dioxide emitted total zone %		%	NA	0.0943396	-0.577786	-0.69994
Carbon dioxide savings as gains (+) or reversals (-)		kt	NA	-14.2805	87.4613	105.952
Carbon dioxide savings as gains (+) or reversals (-)		%	NA	-0.0943396	0.577786	0.69994
Water for nature	WfN	hm3	19.72	28.6562	49.3622	30.6783
Water for nature as % of total basin supply	WfN%	%	0.0537329	0.071986	0.124001	0.0770656
Water for nature; % points gains (+) or reversals (-)	WfN%C	%	NA	0.0182531	0.0702678	0.0233328
Maximum real water saving from all scenarios	MRWS	hm3	28.7444
PARACOMMONER WATER PROVISIONS
Paracommoner/zone	Abbrv	Unit	#1 Baseline	Sc#2	Sc#3	Sc#4
Proprietor (PZ + EZ) beneficial consumption	PrBC	hm3	98.6918	119.431	92.1571	124.612
Neighbour (RZ) beneficial consumption	NbBC	hm3	10.7081	6.89716	5.32207	4.36141				Data for graph	#1 Baseline	Sc#2	Sc#3	Sc#4	Units
Society	Soc	hm3	10.6184	15.4303	26.5796	16.5191				Prop/PZ+EZ BC	98.6918	119.431	92.1571	124.612	hm3
Water for nature	WfN	hm3	19.72	28.6562	49.3622	30.6783				Neigh/RZ BC	10.7081	6.89716	5.32207	4.36141	hm3
Total zone depleted losses	TZDL	hm3	26.9808	13.163	10.157	7.40748				Society	10.6184	15.4303	26.5796	16.5191	hm3
Sum total	Total	hm3	166.719	183.578	183.578	183.578				Water for nature	19.72	28.6562	49.3622	30.6783	hm3
Society and nature	SocNat	hm3	30.3384	44.0864	75.9418	47.1974				Total Depl Losses	26.9808	13.163	10.157	7.40748	hm3
Society and nature	SocNat	%	0.181973	0.240151	0.413676	0.257097				Chk total	166.719	183.578	183.578	183.578	hm3
Change in society and nature	SocNatC	%	0.181973	0.0581778	0.355498	-0.0984011
CHANGES TO PARACOMMONER WATER PROVISIONS				CHANGES IN THE T2 SCENARIOS
Paracommoner/zone	Abbrv	Unit	#1 Baseline	Sc#2	Sc#3	Sc#4
Proprietor (PZ + EZ) beneficial consumption	PrBC	hm3	98.6918	20.7396	-6.5347	25.9199
Neighbour (RZ) beneficial consumption	NbBC	hm3	10.7081	-3.8109	-5.38599	-6.34665
Society	Soc	hm3	10.6184	4.81182	15.9612	5.90064
Water for nature	WfN	hm3	19.72	8.93623	29.6422	10.9583
Total zone depleted losses	TZDL	hm3	26.9808	-13.8177	-16.8238	-19.5733
Final irrigation withdrawal	FIW	hm3	143.032
Equity; changes in both priority allocation and paracommoner distribution
	Abbrv	Unit	#1 Baseline	Sc#2	Sc#3	Sc#4
Total zone irrig BC	TZIBC	hm3	109.4	126.329	97.4792	128.973
Society total	Soc	hm3	78.1056	114.12	125.27	115.209
Water for nature	WfN	hm3	19.72	28.6562	49.3622	30.6783
Society non-recovered fraction	SRFex	hm3	132.794	115.812	115.812	115.812
Irrigation depleted losses	TZDL	hm3	26.9808	13.163	10.157	7.40748
Check total	Total	hm3	367	398.08	398.08	398.08
Society & nature % of total basin supply		%	0.266555	0.358663	0.438685	0.366478
Nature water % of total basin supply	WfN%	%	0.0537329	0.071986	0.124001	0.0770656
Change in nature % points of TBS)	REQ-N	%		0.0182531	0.0702678	0.0233328
IRRIGATED AREAS - BUT NOT SHOWING CHANGES COMPARED TO BASELINE EXCEPT FOR LAST ROW
Paracommoner/zone	Abbrv	Unit	#1 Baseline	Sc#2	Sc#3	Sc#4					#1 Baseline	Sc#2	Sc#3	Sc#4
Proprietor starting area	PrSA/PZA	ha	17000	17000	14000	18930.3				Total zone irrig BC	109.4	126.329	97.4792	128.973
Proprietor final area	PrFA	ha	17000	18143.4	14000	18930.3				Society total	78.1056	114.12	125.27	115.209
Expansion zone (proprietor)	EZA	ha	0	1143.36	0	0				Water for nature	19.72	28.6562	49.3622	30.6783
Neighbour (reuse) zone	NbA/RZA	ha	1844.5	1047.78	808.5	662.562				Society non-recovered fraction	132.794	115.812	115.812	115.812
Total zone irrigated area	TZA	ha	18844.5	19191.1	14808.5	19592.9				Irrigation depleted losses	26.9808	13.163	10.157	7.40748
Total zone area change from baseline	TZAC	ha	NA	346.638	-4036	748.392

## Sheet: Nexus gains graphs
GRAPHS OF NEXUS GAINS.
FOR FIGURE 6 IN THE PAPER
This table focusses on the resource outcomes per scenario
	#1 Baseline	Sc#2	Sc#3	Sc#4
Aggregate irrigation depletion (hm3)	136.381	139.492	107.636	136.381
Crop production (kt)	349.631	352.285	271.834	359.659
Carbon dioxide emissions (kt)	151.373	165.654	63.9119	45.4211
Water for nature; % of total basin supply	0.0537329	0.071986	0.124001	0.0770656
FOR FIGURE 7 IN THE PAPER
This table focusses on nexus gains (+) or reversals (-) over time against T1 baseline
	#1 Baseline	Sc#2	Sc#3	Sc#4
Real water savings; gains (+) or reversals (-)		-3.11094	28.7444	0
Crop production; gains (+) or reversals (-)		2.65309	-77.7973	10.0279
Carbon dioxide savings; gains (+) or reversals (-)		-14.2805	87.4613	105.952
Water for nature; % points gains (+) or reversals (-)		0.0182531	0.0702678	0.0233328
NOT USED IN THE PAPER
This table focusses on percentage change in nexus gains (+) or reversals (-) over time against T1 baseline
	#1 Baseline	Sc#2	Sc#3	Sc#4
Real water savings; % gains (+) or reversals (-)		-0.0228107	0.210766	0
Crop production; % gains (+) or reversals (-)		0.00758825	-0.222512	0.0286815
Carbon dioxide savings; gains (+) or reversals (-)		-0.0943396	0.577786	0.69994
Water for nature; % points gains (+) or reversals (-)		0.0182531	0.0702678	0.0233328

## Sheet: Tables 1 to 5
Table 2. Basin supply, priority allocations, and return flows
Scenario		T1	Sc 2	Sc 3	Sc 4
Supply sources
Internal basin supply (renewable groundwater)	hm3	87	73.08	73.08	73.08
Internal basin supply (renewable surface water)	hm3	25	21	21	21
External basin supply	hm3	165	134	134	134
Large-scale dams supply	hm3	0	0	0	0
Fossil water supply	hm3	90	50	50	50
Desalinisation supply	hm3	0	120	120	120
Total basin supply (& change)	hm3	367	398.08	398.08	398.08
Municipal demand calculations
Population (millions)	millions	5.5	8.5	8.5	8.5
Gross per capita daily water use	l/c/day	86.7925	100	100	100
Correction for non-revenue water losses	%	0.47	0.25	0.25	0.25
Net per capita daily water use	l/c/day	46	75	75	75
Priority allocations non-agric
Priority domestic allocation (withdrawal)	hm3	174.236	310.25	310.25	310.25
Priority tourism allocation (withdrawal)	hm3	0.8	0.8	0.8	0.8
Priority industrial allocation (withdrawal)	hm3	40	45	45	45
Priority society allocation (withdrawal)	hm3	215.036	356.05	356.05	356.05
Priority water for nature allocation (net)	hm3	0	0	0	0
Total priority allocation (& change)	hm3	215.036	356.05	356.05	356.05
Water consumption from priority allocations
Domestic process consumption	%	0.2	0.2	0.2	0.2
Tourism process consumption	%	0.8	0.8	0.8	0.8
Industry process consumption	%	0.8	0.8	0.8	0.8
Priority society process consumed (net use)	hm3	67.4872	98.69	98.69	98.69
Return flows from priority allocation
Society return flows	hm3	147.549	257.36	257.36	257.36
Society recovered return fraction (available)	%	0.1	0.55	0.55	0.55
Society recovered return fraction (available)	hm3	14.7549	141.548	141.548	141.548
Society non-recovered fraction	hm3	132.794	115.812	115.812	115.812
Available basin supply (& change)	hm3	166.719	183.578	183.578	183.578
Table 3. Irrigation needs planning, efficiency hydrology and water withdrawals
Scenario		T1	Sc 2	Sc 3	Sc 4
Proprietor starting area (= primary zone area)	ha	17000	17000	14000	18930.3
Reference crop evapotranspiration	mm	1736	1813	1813	1813
Average areal crop factor	coeff.	0.5	0.5	0.5	0.5
Crop evapotranspiration	mm	868	906.5	906.5	906.5
Field ET reduction	coeff.	0.95	0.9	0.9	0.9
Deficit irrigation factor	coeff.	0.9	0.9	0.9	0.9
ETcrop actual	mm	742.14	734.265	734.265	734.265
Additional beneficial uses	mm	0	0	0	0
Rainfall	mm	202	95	95	95
Correction for effective rainfall	coeff.	0.8	0.8	0.8	0.8
Effective rainfall	mm	161.6	76	76	76
Informal suppl. water (not part of formal irrig withdrawals)	mm	0	0	0	0
Net irrigation req, depth equiv (from formal withdrawals)	mm	580.54	658.265	658.265	658.265
Gravity irrigation, % of total zone	%	0	0	0	0
Sprinkler irrigation, % of total zone	%	0.1	0.1	0.1	0
Drip irrigation, % of total zone	%	0.9	0.9	0.9	1
Gravity irrigation farm IE	%	0.4	0.4	0.4	0.4
Sprinkler irrigation farm IE	%	0.6	0.7	0.7	0.7
Drip irrigation farm IE	%	0.7	0.85	0.85	0.9
Average proprietor system CIE (=PZCIE)	%	0.69	0.835	0.835	0.9
Conveyance efficiency	%	0.95	0.96	0.96	0.97
Unit distribution efficiency	%	0.95	0.96	0.96	0.97
Field appl. eff. Set CIE, Ec, Ed so Ea not exceed 100%	%	0.764543	0.906033	0.906033	0.956531
Gross irrigation requirement, depth equiv	mm	841.362	788.341	788.341	731.406
Field application depth (& change)	mm	759.329	726.535	726.535	688.179
Final irrigation withdrawal rule		BIW	BIW	RIW	RIW
Final irrigation withdrawal	hm3	143.032	143.032	110.368	138.457
Final total irrigated area	ha	18844.5	19191.1	14808.5	19592.9
Table 4. Inputs for irrigation energy requirements and use of renewables
Scenario		T1	Sc 2	Sc 3	Sc 4
Sprinkler net depth per irrigation dose	mm	40	40	40	40
Drip net depth per irrigation dose	mm	20	20	20	20
Sprinkler irrigation field app rate per hour	mm/hr	7	7	7	7
Drip irrigation field app rate per hour	mm/hr	2	2	2	2
Sprinkler area per pump	ha	50	50	50	50
Drip area per pump	ha	50	50	50	50
Sprinkler operating pressure	m	45	45	45	45
Drip operating pressure	m	15	15	15	15
Lift height from borehole - sprinkler	m	300	330	330	330
Lift height from borehole - drip	m	300	330	330	330
Renewable energy share - all irrigation types	%	0.3	0.3	0.65	0.8
Table 5. Results
Type of change over time	Unit	T1	Sc 2	Sc 3	Sc 4
Final total zone irrigated area	ha	18844.5	19191.1	14808.5	19592.9
Paper savings; change in field applic depth	mm	759.329	-32.7941	-32.7941	-71.15
Paper savings; change in FAD volume over PrFA	hm3	129.086	2.7319	-27.3711	1.18864
Paper savings; change in final withdrawals	hm3	143.032	0	-32.6638	-4.57411
Aggregate water depletion	hm3	136.381	139.492	107.636	136.381
Real savings; aggregate depletion change TZ	hm3	136.381	3.11094	-28.7444	0
Real savings; aggregate depletion change TZ	%	136.381	0.0228107	-0.210766	0
Real savings as nexus gain (+) or reversal (-)	hm3	136.381	-3.11094	28.7444	0
Real savings as nexus gain (+) or reversal (-)	%	136.381	-0.0228107	0.210766	0
Non-depleted water change	hm3	30.3384	13.748	45.6034	16.859
Total zone crop BC change	hm3	139.853	1.06124	-31.1189	4.01117
Total crop production	kt	349.631	352.285	271.834	359.659
Change total crop production (nexus gain if +)	kt	349.631	2.65309	-77.7973	10.0279
Change total crop production % (nexus gain if +)	%	NA	0.00758825	-0.222512	0.0286815
Total zone carbon dioxide emissions	kt	151.373	165.654	63.9119	45.4211
Change in carbon dioxide emitted total zone	kt	151.373	14.2805	-87.4613	-105.952
Change carbon dioxide emitted total zone %	%	NA	0.0943396	-0.577786	-0.69994
Carbon dioxide savings as gains (+) or reversals (-)	kt	NA	-14.2805	87.4613	105.952
Carbon dioxide savings as gains (+) or reversals (-)	%	NA	-0.0943396	0.577786	0.69994
Water for nature	hm3	19.72	28.6562	49.3622	30.6783
Water for nature as % of total basin supply	%	0.0537329	0.071986	0.124001	0.0770656
Water for nature; % points gains (+) or reversals (-)	%	NA	0.0182531	0.0702678	0.0233328
PARACOMMONER WATER PROVISIONS
Paracommoner/zone	Abbrv	Unit	#1 Baseline	Sc#2	Sc#3	Sc#4
Proprietor (PZ + EZ) beneficial consumption	PrBC	hm3	98.6918	119.431	92.1571	124.612
Neighbour (RZ) beneficial consumption	NbBC	hm3	10.7081	6.89716	5.32207	4.36141
Society	Soc	hm3	10.6184	15.4303	26.5796	16.5191
Water for nature	WfN	hm3	19.72	28.6562	49.3622	30.6783
Total zone depleted losses	TZDL	hm3	26.9808	13.163	10.157	7.40748
Sum total	Total	hm3	166.719	183.578	183.578	183.578
Society and nature	SocNat	hm3	30.3384	44.0864	75.9418	47.1974
Society and nature	SocNat	%	0.181973	0.240151	0.413676	0.257097
Change in society and nature	SocNatC	%	0.181973	0.0581778	0.355498	-0.0984011
CHANGES TO PARACOMMONER WATER PROVISIONS	0	0	0	CHANGES IN THE T2 SCENARIOS	0	0
Paracommoner/zone	Abbrv	Unit	#1 Baseline	Sc#2	Sc#3	Sc#4
Proprietor (PZ + EZ) beneficial consumption	PrBC	hm3	98.6918	20.7396	-6.5347	25.9199
Neighbour (RZ) beneficial consumption	NbBC	hm3	10.7081	-3.8109	-5.38599	-6.34665
Society	Soc	hm3	10.6184	4.81182	15.9612	5.90064
Water for nature	WfN	hm3	19.72	8.93623	29.6422	10.9583
Total zone depleted losses	TZDL	hm3	26.9808	-13.8177	-16.8238	-19.5733
Final irrigation withdrawal	FIW	hm3	143.032	0	0	0
Equity; changes in both priority allocation and paracommoner distribution
0	Abbrv	Unit	#1 Baseline	Sc#2	Sc#3	Sc#4
Total zone irrig BC	TZIBC	hm3	109.4	126.329	97.4792	128.973
Society total	Soc	hm3	78.1056	114.12	125.27	115.209
Water for nature	WfN	hm3	19.72	28.6562	49.3622	30.6783
Society non-recovered fraction	SRFex	hm3	132.794	115.812	115.812	115.812
Irrigation depleted losses	TZDL	hm3	26.9808	13.163	10.157	7.40748
Check total	Total	hm3	367	398.08	398.08	398.08
Society & nature % of total basin supply	0	%	0.266555	0.358663	0.438685	0.366478
Nature water % of total basin supply	WfN%	%	0.0537329	0.071986	0.124001	0.0770656
Change in nature % points of TBS)	REQ-N	%	0	0.0182531	0.0702678	0.0233328
IRRIGATED AREAS - BUT NOT SHOWING CHANGES COMPARED TO BASELINE EXCEPT FOR LAST ROW
Paracommoner/zone	Abbrv	Unit	#1 Baseline	Sc#2	Sc#3	Sc#4
Proprietor starting area	PrSA/PZA	ha	17000	17000	14000	18930.3
Proprietor final area	PrFA	ha	17000	18143.4	14000	18930.3
Expansion zone (proprietor)	EZA	ha	0	1143.36	0	0
Neighbour (reuse) zone	NbA/RZA	ha	1844.5	1047.78	808.5	662.562
Total zone irrigated area	TZA	ha	18844.5	19191.1	14808.5	19592.9
Total zone area change from baseline	TZAC	ha	NA	346.638	-4036	748.392

## Sheet: Piecharts & table 6
Piecharts of water sharing
	#1 Baseline	% share
Proprietor IBC	98.6918	0.268915
Neighbour IBC	10.7081	0.0291773
Society process cons.	78.1056	0.212822
Water for nature	19.72	0.0537329
Society non-recover.	132.794	0.361836																		Table 6 in Word
Irrig. depl. losses	26.9808	0.0735171																		Scenarios	#1 Baseline		Sc#2		Sc#3		Sc#4
Total of fractions	367	1																		Units	hm3	%	hm3	%	hm3	%	hm3	%
TBS (check total)	367																			Proprietor IBC	98.6918	0.268915	119.431	0.300019	92.1571	0.231504	124.612	0.313032
																				Neighbour IBC	10.7081	0.0291773	6.89716	0.0173261	5.32207	0.0133694	4.36141	0.0109561
	Sc#2	% share																		Society process cons.	78.1056	0.212822	114.12	0.286677	125.27	0.314685	115.209	0.289412
Proprietor IBC	119.431	0.300019																		Water for nature	19.72	0.0537329	28.6562	0.071986	49.3622	0.124001	30.6783	0.0770656
Neighbour IBC	6.89716	0.0173261																		Society non-recover.	132.794	0.361836	115.812	0.290926	115.812	0.290926	115.812	0.290926
Society process cons.	114.12	0.286677																		Irrig. depl. losses	26.9808	0.0735171	13.163	0.0330663	10.157	0.025515	7.40748	0.018608
Water for nature	28.6562	0.071986																		Total of fractions	367	1	398.08	1	398.08	1	398.08	1
Society non-recovered	115.812	0.290926
Irrigation depleted losses	13.163	0.0330663
Total	398.08	1
TBS	398.08
	Sc#3	% share
Proprietor IBC	92.1571	0.231504
Neighbour IBC	5.32207	0.0133694
Society process cons.	125.27	0.314685
Water for nature	49.3622	0.124001
Society non-recovered	115.812	0.290926
Irrigation depleted losses	10.157	0.025515
Total	398.08	1
TBS	398.08
	Sc#4
Proprietor IBC	124.612	0.313032
Neighbour IBC	4.36141	0.0109561
Society process cons.	115.209	0.289412
Water for nature	30.6783	0.0770656
Society non-recovered	115.812	0.290926
Irrigation depleted losses	7.40748	0.018608
Total	398.08	1
TBS	398.08

## Sheet:  Redistrib 4 figs 
	Worksheet to create four figures/graphics - note hidden rows so graphic is visible at the top of the sheet
			Scenario #	T1 b-line	Sc#2	Sc#3		Sc#4
			TBS	367	398.08	398.08		398.08
			TPA	215.036	356.05	356.05		356.05
			PSPC	67.4872	98.69	98.69		98.69
			PNA	0	0	0		0
			SRRF	14.7549	141.548	141.548		141.548
			SNRF	132.794	115.812	115.812		115.812
			ABS	166.719	183.578	183.578		183.578
			FIW	143.032	143.032	110.368		138.457
			NWW	23.6874	40.5464	73.2102		45.1205
			PrSA	17000	17000	14000		18930.3
			NIR	580.54	658.265	658.265		658.265
			PrCIE	0.69	0.835	0.835		0.9
			GIR	841.362	788.341	788.341		731.406
			PrFA	17000	18143.4	14000		18930.3
			NbFA	1844.5	1047.78	808.5		662.562
			PrIBC	98.6918	119.431	92.1571		124.612
			NBC	13.3019	7.08006	5.46321		4.15372
			NRF	8.86796	4.72004	3.64214		2.76915
			RRF	15.5189	8.26007	6.37374		4.84601
			URF	6.65097	3.54003	2.7316		2.07686
			NDW	30.3384	44.0864	75.9418		47.1974
			NbCIE	0.69	0.835	0.835		0.9
			NbIBC	10.7081	6.89716	5.32207		4.36141
			NbNBC	2.88652	0.817747	0.631		0.290761
			NbNRF	1.92435	0.545165	0.420667		0.19384
			Society	0.35	0.35	0.35		0.35
			Nature	0.65	0.65	0.65		0.65
			Society	10.6184	15.4303	26.5796		16.5191
			Nature	19.72	28.6562	49.3622		30.6783
			TIBC	109.4	126.329	97.4792		128.973
			AID	136.381	139.492	107.636		136.381
			ADI %	0.371609	0.350411	0.270388		0.342596
			Expansion area		1143.36	0		0
			PrOWBC	27.472	13.789	10.64		14.3871
			NbOWBC	2.98071	0.796312	0.61446		0.503547
			TZOWBC	30.4527	14.5853	11.2545		14.8906
			TZCP	349.631	352.285	271.834		359.659	kt
			TZCE	151.373	165.654	63.9119		45.4211	kt
			WfN%	0.0537329	0.071986	0.124001		0.0770656
	Change		Prop IBC	NA	20.7396	-6.5347		25.9199
			Nghb IBC	NA	-3.8109	-5.38599		-6.34665
			Society	NA	4.81182	15.9612		5.90064
			Nature	NA	8.93623	29.6422		10.9583
			NDWC	NA	13.748	45.6034		16.859
			ADC	NA	3.11094	-28.7444		0
			TZCPC	NA	2.65309	-77.7973		10.0279
			TZCEC	NA	14280.5	-87461.3		-105952
	TBS			#1 Baseline												TBS			Scenario #2
	367					PrOWBC										398.08					PrOWBC					PrIBC inc EZA
	ABS = TBS-PSPC-PNA-SNRF					27.472										ABS = TBS-PSPC-PNA-SNRF					13.789					PrIBCC	20.7396
			ABS								PrIBC	98.6918						ABS								PrIBC	119.431
			166.719		Proprietor/Primary zone													183.578			Proprietor/Primary zone
				FIW		PrSA		17000	ha		PrNBC	13.3019							FIW		PrSA		17000	ha		PrNBC	7.08006
	TPA			143.032		NIR		580.54	mm							TPA			143.032		NIR		658.265	mm
	215.036					PrCIE		0.69			PrNRF	8.86796				356.05					PrCIE		0.835			PrNRF	4.72004
			NWW			GIR		841.362	mm									NWW			GIR		788.341	mm	Expansion zone (EZA)
			23.6874			PrFA		17000	ha	No expansion zone in T1								40.5464			PrFA		18143.4	ha		1143.36	EZ ha
	14.7549			URF					RRF							141.548			URF					RRF
	132.794			6.65097		NbOWBC			15.5189							115.812			3.54003		NbOWBC			8.26007		NbIBCC	-3.8109
	67.4872					2.98071					NbIBC	10.7081				98.69					0.796312					NbIBC	6.89716
	0				Neighbour/reuse zone											0		NDWC	13.748	Neighbour/reuse zone
			NDW	30.3384		NbFA		1844.5	ha		NbNBC	2.88652						NDW	44.0864		NbFA		1047.78	ha		NbNBC	0.817747
						NbCIE		0.69													NbCIE		0.835
				SNR =	0.35						NbNRF	1.92435							SNR =	0.35						NbNRF	0.545165
	Society		10.6184			Aggregate irrigation depletion				136.381	hm3					Society		15.4303			Aggregate irrigation depletion				139.492	hm3
	[+ PSPC]		78.1056			Total crop production			349.631		kt					[+ PSPC]		114.12			Total crop production			352.285		kt
	Nature		19.72			Total carbon dioxide emissions				151.373	kt					Nature		28.6562			Total carbon dioxide emissions				165.654	kt
	[+ PNA]		19.72			Nature water % of TBS				0.0537329						[+ PNA]		28.6562			Nature water % of TBS				0.071986
	TBS			Scenario #3												TBS			Scenario #4
	398.08					PrOWBC					PrIBCC inc EZA					398.08					PrOWBC					PrIBCC inc EZA
	ABS = TBS-PSPC-PNA-SNRF					10.64					PrIBCC	-6.5347				ABS = TBS-PSPC-PNA-SNRF					14.3871					PrIBCC	-6.34665
			ABS								PrIBC	92.1571						ABS								PrIBC	124.612
			183.578			Proprietor/Primary zone												183.578			Proprietor/Primary zone
				FIW		PrSA		14000	ha		PrNBC	5.46321							FIW		PrSA		18930.3	ha		PrNBC	4.15372
	TPA			110.368		NIR		658.265	mm							TPA			138.457		NIR		658.265	mm
	356.05					PrCIE		0.835			PrNRF	3.64214				356.05					PrCIE		0.9			PrNRF	2.76915
			NWW			GIR		788.341	mm	Expansion zone (EZA)								NWW			GIR		731.406	mm	Expansion zone (EZA)
			73.2102			PrFA		14000	ha		0	EZ ha						45.1205			PrFA		18930.3	ha		0	EZ ha
	141.548			URF					RRF							141.548			URF					RRF
	115.812			2.7316		NbOWBC			6.37374		NbIBCC	-5.38599				115.812			2.07686		NbOWBC			4.84601		NbIBCC	-6.34665
	98.69					0.61446					NbIBC	5.32207				98.69					0.503547					NbIBC	4.36141
	0		NDWC	45.6034	Neighbour/reuse zone											0		NDWC	16.859	Neighbour/reuse zone
			NDW	75.9418		NbFA		808.5	ha		NbNBC	0.631						NDW	47.1974		NbFA		662.562	ha		NbNBC	0.290761
						NbCIE		0.835													NbCIE		0.9
				SNR =	0.35	NbAC		-1.036	Kha		NbNRF	0.420667							SNR =	0.35	NbAC		-1.18194	Kha		NbNRF	0.19384
	Society		26.5796			Aggregate irrigation depletion				107.636	hm3					Society		16.5191			Aggregate irrigation depletion				136.381	hm3
	+ PSPC =		125.27			Total crop production				271.834	kt					+ PSPC =		115.209			Total crop production				359.659	kt
	Nature water		49.3622			Total carbon dioxide emissions				63.9119	kt					Nature water		30.6783			Total carbon dioxide emissions				45.4211	kt
	+ PNA =		49.3622			Nature water % of TBS				0.124001						+ PNA =		30.6783			Nature water % of TBS				0.0770656

## Sheet: Notes, maps
Use this sheet to insert maps, figures, background information on irrigation and catchment flows
Amman-Zarqa basin in Jordan
